# Supplementary material for: Effects of triclosan on bacterial community composition and Vibrio populations in natural seawater microcosms
Source: Elementa (Wash D C). Author manuscript; Available in PMC 2022 Feb 16. (PMC8849560; doi:10.1525/elementa.141)
Supplement: Supplementary Data 3 [file NIHMS1048548-supplement-Supplementary_Data_3.zip]

Archive with 1 entries (1 files):
- 141-3052-1-PB.json
